# Supplementary material for: Assessment of the Impacts of Common Morel (Morchella sextelata) Cultivation on Soil Physicochemical Properties and Microbial Communities in Different Environments
Source: Microorganisms. 2026 May 14;14(5):1115. doi: 10.3390/microorganisms14051115 (PMC13210166; doi:10.3390/microorganisms14051115)
Supplement: Supplementary file 1 [file microorganisms-14-01115-s001.zip]

Archive with 1 entries (1 files):
- microorganisms-4220774-supplementary.xlsx
