# Supplementary material for: Assessment of the Impacts of Common Morel (Morchella sextelata) Cultivation on Soil Physicochemical Properties and Microbial Communities in Different Environments
Source: Microorganisms. 2026 May 14;14(5):1115. doi: 10.3390/microorganisms14051115 (PMC13210166; doi:10.3390/microorganisms14051115)
Supplement: Supplementary file 1 [file microorganisms-14-01115-s001.zip › microorganisms-4220774-supplementary.xlsx]

## Sheet: Sheet1
Time	Rainfall mm	Relative Humidity	Elevated Temperature	Low Temperature
2023.12.01	0	48.8	15℃	3℃
2023.12.02	0	46	11℃	2℃
2023.12.03	0	44.9	11℃	2℃
2023.12.04	0	45.5	17℃	4℃
2023.12.05	0	41	17℃	2℃
2023.12.06	0	39.1	13℃	3℃
2023.12.07	0	38.3	18℃	2℃
2023.12.08	0	45.8	19℃	8℃
2023.12.09	0	50	20℃	6℃
2023.12.10	0	53.7	23℃	6℃
2023.12.11	0	54.3	19℃	5℃
2023.12.12	0	90.8	21℃	5℃
2023.12.13	0	90.8	23℃	10℃
2023.12.14	0	75.7	21℃	10℃
2023.12.15	0	61.3	19℃	-1℃
2023.12.16	0	50	0℃	-5℃
2023.12.17	0	49.8	7℃	-6℃
2023.12.18	0	44.1	2℃	-6℃
2023.12.19	0	45.2	10℃	-6℃
2023.12.20	0	40.2	9℃	-2℃
2023.12.21	0	49.9	2℃	-2℃
2023.12.22	0.76	99.9	4℃	-2℃
2023.12.23	0	89.7	12℃	-2℃
2023.12.24	0	83.6	6℃	-2℃
2023.12.25	0	86.3	11℃	2℃
2023.12.26	0	58.4	10℃	0℃
2023.12.27	0	59.2	16℃	-1℃
2023.12.28	0	52.3	17℃	0℃
2023.12.29	0	48.3	8℃	1℃
2023.12.30	0	54.6	16℃	-2℃
2023.12.31	0	54.6	17℃	-1℃
2024.01.01	0	53.5	16℃	1℃
2024.01.02	0	57.5	11℃	1℃
2024.01.03	0	57.4	6℃	1℃
2024.01.04	0	87.8	15℃	1℃
2024.01.05	0	79.6	12℃	-1℃
2024.01.06	0	68.4	15℃	2℃
2024.01.07	0	65.1	14℃	1℃
2024.01.08	0	59.1	14℃	3℃
2024.01.09	0	41.8	17℃	1℃
2024.01.10	0	43	16℃	3℃
2024.01.11	0	53.9	14℃	3℃
2024.01.12	0	63	17℃	4℃
2024.01.13	0	51.7	19℃	1℃
2024.01.14	0	58.4	19℃	1℃
2024.01.15	0	59	19℃	2℃
2024.01.16	0	66.5	18℃	7℃
2024.01.17	0	69.9	17℃	2℃
2024.01.18	0	61.8	16℃	3℃
2024.01.19	0	54.3	13℃	2℃
2024.01.20	0	49.7	13℃	3℃
2024.01.21	9.73	93.3	11℃	-1℃
2024.01.22	0	70.7	3℃	-5℃
2024.01.23	0	61.1	2℃	-5℃
2024.01.24	0	38.3	-1℃	-5℃
2024.01.25	0	50.3	3℃	-6℃
2024.01.26	0.4	90.4	6℃	-5℃
2024.01.27	0	82.6	2℃	-5℃
2024.01.28	0	79.8	15℃	-4℃
2024.01.29	0	46.8	18℃	0℃
2024.01.30	0	22.8	16℃	-1℃
2024.01.31	0	23.3	16℃	2℃
2024.02.01	0	50.3	18℃	0℃
2024.02.02	0	69.6	15℃	0℃
2024.02.03	0	69.6	14℃	1℃
2024.02.04	0	65.6	16℃	0℃
2024.02.05	0	50.4	14℃	-2℃
2024.02.06	0	32	14℃	-1℃
2024.02.07	0	37.9	4℃	-1℃
2024.02.08	0	27	2℃	-2℃
2024.02.09	0	22.7	7℃	-2℃
2024.02.10	0	20.5	15℃	-1℃
2024.02.11	0	19.9	15℃	-3℃
2024.02.12	0	26	18℃	2℃
2024.02.13	0	21.7	20℃	1℃
2024.02.14	0	21.1	19℃	6℃
2024.02.15	0	16.3	9℃	-9℃
2024.02.16	0	16.7	18℃	-10℃
2024.02.17	0	18	21℃	5℃
2024.02.18	0	17.7	25℃	9℃
2024.02.19	0	20.5	22℃	10℃
2024.02.20	0	26.6	23℃	10℃
2024.02.21	0	93.5	20℃	3℃
2024.02.22	0	71.6	21℃	-1℃
2024.02.23	0	66.2	11℃	-3℃
2024.02.24	0	55.8	14℃	-4℃
2024.02.25	0	47.9	19℃	-3℃
2024.02.26	0	53	13℃	-3℃
2024.02.27	0	58.1	18℃	-2℃
2024.02.28	0	54.3	20℃	-1℃
2024.02.29	0	54.5	12℃	-1℃
2024.03.01	0	61.4	21℃	-1℃
2024.03.02	0	64.7	20℃	0℃
2024.03.03	0	71.5	23℃	0℃
2024.03.04	0	58.5	26℃	8℃
2024.03.05	0	46.8	23℃	2℃
2024.03.06	0	46.8	12℃	1℃
2024.03.07	0	35.9	5℃	2℃
2024.03.08	0	30.8	15℃	1℃
2024.03.09	0	28.2	15℃	3℃
2024.03.10	0	18	15℃	4℃
2024.03.11	0	29.9	20℃	2℃
2024.03.12	0	20.6	18℃	5℃
2024.03.13	0	23.1	14℃	6℃
2024.03.14	0	20.7	17℃	6℃
2024.03.15	0	21.1	24℃	7℃
2024.03.16	0	24.6	24℃	8℃
2024.03.17	0	27.8	24℃	7℃
2024.03.18	0	32.6	9℃	3℃
2024.03.19	0	38.5	10℃	4℃
2024.03.20	0	90.4	15℃	4℃
2024.03.21	0	76.4	26℃	4℃
2024.03.22	0	73.5	25℃	11℃
2024.03.23	0	62.9	25℃	11℃
2024.03.24	0	66.2	26℃	12℃
2024.03.25	0	57.5	22℃	6℃
2024.03.26	0	38.2	26℃	7℃
2024.03.27	0	40.3	22℃	8℃
2024.03.28	4.7	96.7	21℃	7℃
2024.03.29	0	99.9	25℃	10℃
2024.03.30	68.34	94.2	23℃	11℃
2024.03.31	0	74.2	24℃	11℃
2024.04.01	0	55.3	27℃	14℃
2024.04.02	0	36.1	28℃	14℃
2024.04.03	0	38.2	25℃	12℃
2024.04.04	0	26	18℃	10℃
2024.04.05	0	36.2	23℃	12℃
2024.04.06	0	41.6	20℃	10℃
2024.04.07	0	33.3	17℃	8℃
2024.04.08	0	36.5	22℃	7℃
2024.04.09	0	38.5	21℃	9℃
2024.04.10	0	49.3	25℃	9℃
2024.04.11	0	56.9	27℃	11℃
2024.04.12	0	58.7	29℃	13℃
2024.04.13	0	56	30℃	15℃
2024.04.14	0	62.7	30℃	14℃
2024.04.15	0	66.4	32℃	15℃
2024.04.16	0	53.5	29℃	16℃
2024.04.17	1.81	87.4	26℃	14℃
2024.04.18	0	87.3	27℃	12℃
2024.04.19	10.41	87.9	21℃	13℃
2024.04.20	0.96	90.2	17℃	9℃
2024.04.21	0	90.2	17℃	9℃
2024.04.22	0	87.8	20℃	12℃
2024.04.23	0	77.2	15℃	8℃
2024.04.24	0	66.9	23℃	11℃
2024.04.25	2.43	75.7	23℃	13℃
2024.04.26	0	77.2	27℃	11℃
2024.04.27	3.92	88.4	27℃	14℃
2024.04.28	0	89.2	29℃	13℃
2024.04.29	0	84.7	28℃	14℃
2024.04.30	73.28	87.9	17℃	6℃
